# Supplementary material for: Quantitative Proteomic Analysis of Alligator Weed Leaves Reveals That Cationic Peroxidase 1 Plays Vital Roles in the Potassium Deficiency Stress Response
Source: Int J Mol Sci. 2020 Apr 6;21(7):2537. doi: 10.3390/ijms21072537 (PMC7177825; doi:10.3390/ijms21072537)
Supplement: Supplementary file 1 [file ijms-21-02537-s001.zip]

Archive with 7 entries (6 files):
- Supplementary material/
- Supplementary material/Figure S1.jpg
- Supplementary material/Figure S2.jpg
- Supplementary material/Supplementary material 4.docx
- Supplementary material/Table S1.xlsx
- Supplementary material/Table S2.xlsx
- Supplementary material/Table S3.xlsx
