# Supplementary material for: Quantitative Proteomic Analysis of Alligator Weed Leaves Reveals That Cationic Peroxidase 1 Plays Vital Roles in the Potassium Deficiency Stress Response
Source: Int J Mol Sci. 2020 Apr 6;21(7):2537. doi: 10.3390/ijms21072537 (PMC7177825; doi:10.3390/ijms21072537)
Supplement: Supplementary file 1 [file ijms-21-02537-s001.zip › Supplementary material/Table S1.xlsx]

## Sheet: All DAPs
Table S1 All DAPs were listed
Protein description	Ratio	Regulated Type	P value	MW [kDa]
"Protein EMBRYO SAC DEVELOPMENT ARREST 3	0.824	Down	0.0127	23.295
Uncharacterized protein	0.533	Down	0.00532	15.467
2-alkenal reductase (NADP(+)-dependent)	1.207	Up	0.0328	41.772
"5'-adenylylsulfate reductase 1	0.818	Down	0.0339	54.63
Jasmonate-induced protein homolog	1.453	Up	0.00148	20.543
"Linoleate 13S-lipoxygenase 2-1	1.44	Up	0.0361	106.47
Probable LRR receptor-like serine/threonine-protein kinase At1g07650	1.443	Up	0.0229	99.591
Alpha-glucosidase	0.772	Down	0.0493	104.15
Cellulose synthase A catalytic subunit 1 [UDP-forming]	1.327	Up	0.0291	122.7
"Glycine-rich RNA-binding protein 2	1.281	Up	0.037	51.196
Chorismate mutase 2	0.753	Down	0.0191	28.158
"Oxygen-evolving enhancer protein 3	0.776	Down	0.0146	25.072
Bifunctional purple acid phosphatase 26	0.724	Down	0.0226	55.166
"Protein FLUORESCENT IN BLUE LIGHT	0.766	Down	0.00312	35.491
Furostanol glycoside 26-O-beta-glucosidase	0.54	Down	0.000404	24.442
"Probable plastid-lipid-associated protein 13	0.832	Down	0.0206	34.419
Cysteine protease RD19A	0.808	Down	0.0207	20.79
Peptide deformylase 1A	0.826	Down	0.0457	19.114
UDP-D-apiose/UDP-D-xylose synthase 2	0.799	Down	0.0343	36.316
"Glutathione S-transferase DHAR3	0.762	Down	0.0458	29.544
Uncharacterized protein	1.349	Up	0.0463	54.213
Ubiquitin domain-containing protein DSK2b	0.781	Down	0.0488	58.233
Histone H1	1.301	Up	0.0228	20.013
Bark storage protein A	0.8	Down	0.0211	37.301
Uncharacterized protein	1.217	Up	0.0285	29.062
Root phototropism protein 2	1.301	Up	0.0111	64.967
Secoisolariciresinol dehydrogenase (Fragment)	1.34	Up	0.000536	29.453
Sugar transporter ERD6-like 6	1.438	Up	0.011	53.697
"ABC transporter I family member 6	0.778	Down	0.024	35.051
Uncharacterized protein	1.206	Up	0.0258	21.737
Pathogenesis-related protein 1B	0.769	Down	0.0344	17.652
"Thylakoid lumenal 15.0 kDa protein 2	0.8	Down	0.00352	23.355
Protein YLS3	0.639	Down	0.00442	19.794
"Dicarboxylate transporter 1	0.725	Down	0.0274	59.314
Protein SIEVE ELEMENT OCCLUSION B	1.266	Up	0.0388	80.768
Protein SRG1	1.226	Up	0.0394	25.584
Phototropin-1	1.51	Up	0.00684	60.058
Protein CLP1 homolog	1.201	Up	0.0479	47.585
Uncharacterized protein	0.825	Down	0.0391	40.908
Uncharacterized protein	1.5	Up	0.000918	18.395
Putative beta-galactosidase	1.266	Up	0.0224	80.869
Transcription factor TCP15	0.788	Down	0.02	25.583
"Photosystem I reaction center subunit IV	1.304	Up	0.0021	14.623
EG45-like domain containing protein	1.666	Up	0.000898	13.218
Phosphoethanolamine N-methyltransferase	0.729	Down	0.00042	49.971
Patellin-3	1.269	Up	0.0132	66.261
Cysteine proteinase RD21A	0.791	Down	0.004	57.119
Protein H2A.7	1.27	Up	0.0114	13.9
Probable glutathione S-transferase	1.343	Up	0.021	25.51
Probable glutathione S-transferase	1.207	Up	0.00944	25.665
"Beta-carotene isomerase D27	0.823	Down	0.0162	30.458
Beta-glucosidase 11	0.783	Down	0.0044	60.442
Inorganic pyrophosphatase 1	0.575	Down	0.00438	31.581
Miraculin	0.793	Down	0.00606	24.895
Stem-specific protein TSJT1	0.821	Down	0.00692	25.376
Uncharacterized protein	1.213	Up	0.0402	72.891
Uncharacterized protein	1.483	Up	0.00176	11.018
Bifunctional UDP-glucose 4-epimerase and UDP-xylose 4-epimerase 1	1.266	Up	0.00284	41.782
60S ribosomal protein L5	1.222	Up	0.0282	36.447
"Betaine aldehyde dehydrogenase	0.823	Down	0.0431	58.28
Chymotrypsin inhibitor ECI	0.774	Down	0.0369	21.297
Uncharacterized protein	0.758	Down	0.00362	18.333
DNA mismatch repair protein MSH6	1.232	Up	0.017	78.442
NADP-dependent malic enzyme	1.229	Up	6.05e-05	71.117
Jasmonate-induced protein homolog	1.328	Up	0.0309	23.38
Coatomer subunit beta'-2	1.354	Up	0.00438	35.42
Folylpolyglutamate synthase	1.229	Up	0.0102	63.874
Transcriptional activator FHA1	1.264	Up	0.00596	19.528
"Ribulose bisphosphate carboxylase/oxygenase activase	0.765	Down	0.0104	13.78
Polyadenylate-binding protein 2	0.8	Down	0.0399	17.968
"Glycine-rich RNA-binding protein 5	0.781	Down	0.0144	16.387
Non-specific lipid-transfer protein	1.749	Up	0.000664	11.906
"Ribulose bisphosphate carboxylase small chain 3	0.67	Down	0.00314	20.391
Putative germin-like protein 2-1	0.8	Down	0.000504	26.506
Beta-glucosidase 13	1.389	Up	0.00148	64.762
"Thylakoid lumenal 19 kDa protein	0.822	Down	0.00412	27.84
Hypersensitive-induced response protein 1	1.218	Up	0.0032	31.393
Cryptochrome-1	1.474	Up	0.0361	19.936
NADP-dependent malic enzyme	1.303	Up	0.0151	15.238
Annexin D4	1.246	Up	0.00814	35.743
Uncharacterized protein	1.976	Up	0.000517	19.817
Probable pectate lyase 18	1.512	Up	0.000215	45.406
Aspartic proteinase CDR1	1.206	Up	0.0269	49.671
Dirigent protein 21	1.445	Up	0.0142	21.212
"Malate synthase, glyoxysomal	1.309	Up	0.00772	62.647
Antiviral protein MAP	0.827	Down	0.00814	32.802
Cationic peroxidase 1	1.355	Up	0.0198	11.502
Phospholipase A1-IIdelta	1.309	Up	0.0016	46.568
Uncharacterized protein	0.807	Down	0.00636	10.55
Cytosolic sulfotransferase 15	1.288	Up	0.0175	39.751
Hydroquinone glucosyltransferase	1.212	Up	0.0014	11.948
Cytochrome P450 81E8	1.299	Up	0.0424	56.47
Bifunctional purple acid phosphatase 26	0.824	Down	0.0183	54.681
Chloroplastic lipocalin	0.811	Down	0.00754	37.325
MLP-like protein 31	0.738	Down	0.0315	17.689
Uncharacterized protein	0.726	Down	0.00158	11.007
Thaumatin-like protein	0.792	Down	0.0016	25.771
Zeamatin	1.227	Up	0.0409	23.524
17.9 kDa class II heat shock protein	0.572	Down	0.00608	12.63
Annexin-like protein RJ4	0.769	Down	0.0205	36.042
Uncharacterized protein	1.633	Up	0.00672	12.023
Fasciclin-like arabinogalactan protein 1	0.771	Down	0.0498	45.835
Aldo-keto reductase family 4 member	1.235	Up	0.0259	35.731
Abscisic stress-ripening protein 1	0.651	Down	0.0024	18.965
Ubiquitin carboxyl-terminal hydrolase 26	1.231	Up	0.0114	120.58
Remorin	1.467	Up	0.00356	23.65
Remorin	1.286	Up	0.0261	19.401
UDP-glycosyltransferase 74E2	1.28	Up	0.00286	53.691
"Choline monooxygenase, chloroplastic	0.685	Down	3.91e-05	50.093
Trypsin inhibitor 1B	0.78	Down	0.0375	23.856
Transcription initiation factor IIB	1.282	Up	0.0165	26.734
Cysteine proteinase RD21A	1.395	Up	0.00878	53.015
"Multiple organellar RNA editing factor 1	0.757	Down	0.0469	55.215
Putative ribonuclease H protein At1g65750	1.219	Up	0.0106	19.037
"2-C-methyl-D-erythritol 2,4-cyclodiphosphate synthase	0.802	Down	0.0207	25.145
Haloacid dehalogenase-like hydrolase domain-containing protein Sgpp	0.827	Down	0.0208	26.798
"Pyruvate kinase 2	1.233	Up	0.00702	24.883
Uncharacterized protein	1.222	Up	0.00926	32.376
Non-symbiotic hemoglobin 2	0.749	Down	0.0386	13.184
