# Supplementary material for: Quantitative Proteomic Analysis of Alligator Weed Leaves Reveals That Cationic Peroxidase 1 Plays Vital Roles in the Potassium Deficiency Stress Response
Source: Int J Mol Sci. 2020 Apr 6;21(7):2537. doi: 10.3390/ijms21072537 (PMC7177825; doi:10.3390/ijms21072537)
Supplement: Supplementary file 1 [file ijms-21-02537-s001.zip › Supplementary material/Table S2.xlsx]

## Sheet: all GO Protein
Table S2 Go analysis of DAPs
GO Terms Level 1	GO Terms ID	GO Terms Level	GO Terms Description	Fisher's exact test P value	Protein accession	Protein description	LK/CK Ratio	Regulated Type	P value	MW [kDa]
Cellular Component	GO:0019898	4	extrinsic component of membrane	0.173357	Gene.41461::Unigene10618_Mix::g.41461::m.41461	"Thylakoid lumenal 19 kDa protein, chloroplastic OS=Arabidopsis thaliana GN=At3g63540 PE=1 SV=2"	0.822	Down	0.00412	27.84
Cellular Component	GO:0019898	4	extrinsic component of membrane	0.173357	Gene.15738::CL4887.Contig6_Mix::g.15738::m.15738	"Oxygen-evolving enhancer protein 3, chloroplastic OS=Spinacia oleracea GN=PSBQ PE=1 SV=1"	0.776	Down	0.0146	25.072
Cellular Component	GO:0098796	4	membrane protein complex	0.302057	Gene.25996::CL9065.Contig1_Mix::g.25996::m.25996	"Photosystem I reaction center subunit IV, chloroplastic OS=Spinacia oleracea GN=PSAE-1 PE=1 SV=1"	1.304	Up	0.0021	14.623
Cellular Component	GO:0098796	4	membrane protein complex	0.302057	Gene.41461::Unigene10618_Mix::g.41461::m.41461	"Thylakoid lumenal 19 kDa protein, chloroplastic OS=Arabidopsis thaliana GN=At3g63540 PE=1 SV=2"	0.822	Down	0.00412	27.84
Cellular Component	GO:0098796	4	membrane protein complex	0.302057	Gene.15738::CL4887.Contig6_Mix::g.15738::m.15738	"Oxygen-evolving enhancer protein 3, chloroplastic OS=Spinacia oleracea GN=PSBQ PE=1 SV=1"	0.776	Down	0.0146	25.072
Cellular Component	GO:0042651	9	thylakoid membrane	0.204559	Gene.41461::Unigene10618_Mix::g.41461::m.41461	"Thylakoid lumenal 19 kDa protein, chloroplastic OS=Arabidopsis thaliana GN=At3g63540 PE=1 SV=2"	0.822	Down	0.00412	27.84
Cellular Component	GO:0042651	9	thylakoid membrane	0.204559	Gene.15738::CL4887.Contig6_Mix::g.15738::m.15738	"Oxygen-evolving enhancer protein 3, chloroplastic OS=Spinacia oleracea GN=PSBQ PE=1 SV=1"	0.776	Down	0.0146	25.072
Cellular Component	GO:0009654	11	photosystem II oxygen evolving complex	0.179685	Gene.41461::Unigene10618_Mix::g.41461::m.41461	"Thylakoid lumenal 19 kDa protein, chloroplastic OS=Arabidopsis thaliana GN=At3g63540 PE=1 SV=2"	0.822	Down	0.00412	27.84
Cellular Component	GO:0009654	11	photosystem II oxygen evolving complex	0.179685	Gene.15738::CL4887.Contig6_Mix::g.15738::m.15738	"Oxygen-evolving enhancer protein 3, chloroplastic OS=Spinacia oleracea GN=PSBQ PE=1 SV=1"	0.776	Down	0.0146	25.072
Cellular Component	GO:0044427	9	chromosomal part	0.204559	Gene.20186::CL6600.Contig1_Mix::g.20186::m.20186	Histone H1 OS=Zea mays PE=2 SV=2	1.301	Up	0.0228	20.013
Cellular Component	GO:0044427	9	chromosomal part	0.204559	Gene.30036::CL10971.Contig1_Mix::g.30036::m.30036	Protein H2A.7 OS=Triticum aestivum GN=H2A-4 PE=2 SV=3	1.27	Up	0.0114	13.9
Cellular Component	GO:1902494	3	catalytic complex	0.627189	Gene.41461::Unigene10618_Mix::g.41461::m.41461	"Thylakoid lumenal 19 kDa protein, chloroplastic OS=Arabidopsis thaliana GN=At3g63540 PE=1 SV=2"	0.822	Down	0.00412	27.84
Cellular Component	GO:1902494	3	catalytic complex	0.627189	Gene.15738::CL4887.Contig6_Mix::g.15738::m.15738	"Oxygen-evolving enhancer protein 3, chloroplastic OS=Spinacia oleracea GN=PSBQ PE=1 SV=1"	0.776	Down	0.0146	25.072
Cellular Component	GO:0044425	3	membrane part	0.323652	Gene.25996::CL9065.Contig1_Mix::g.25996::m.25996	"Photosystem I reaction center subunit IV, chloroplastic OS=Spinacia oleracea GN=PSAE-1 PE=1 SV=1"	1.304	Up	0.0021	14.623
Cellular Component	GO:0044425	3	membrane part	0.323652	Gene.41461::Unigene10618_Mix::g.41461::m.41461	"Thylakoid lumenal 19 kDa protein, chloroplastic OS=Arabidopsis thaliana GN=At3g63540 PE=1 SV=2"	0.822	Down	0.00412	27.84
Cellular Component	GO:0044425	3	membrane part	0.323652	Gene.15738::CL4887.Contig6_Mix::g.15738::m.15738	"Oxygen-evolving enhancer protein 3, chloroplastic OS=Spinacia oleracea GN=PSBQ PE=1 SV=1"	0.776	Down	0.0146	25.072
Cellular Component	GO:0044425	3	membrane part	0.323652	Gene.29767::CL10813.Contig3_Mix::g.29767::m.29767	Patellin-3 OS=Arabidopsis thaliana GN=PATL3 PE=1 SV=2	1.269	Up	0.0132	66.261
Cellular Component	GO:0044425	3	membrane part	0.323652	Gene.22040::CL7305.Contig2_Mix::g.22040::m.22040	Sugar transporter ERD6-like 6 OS=Arabidopsis thaliana GN=At1g75220 PE=1 SV=1	1.438	Up	0.011	53.697
Cellular Component	GO:0005694	8	chromosome	0.234686	Gene.20186::CL6600.Contig1_Mix::g.20186::m.20186	Histone H1 OS=Zea mays PE=2 SV=2	1.301	Up	0.0228	20.013
Cellular Component	GO:0005694	8	chromosome	0.234686	Gene.30036::CL10971.Contig1_Mix::g.30036::m.30036	Protein H2A.7 OS=Triticum aestivum GN=H2A-4 PE=2 SV=3	1.27	Up	0.0114	13.9
Cellular Component	GO:0032993	3	protein-DNA complex	0.185969	Gene.20186::CL6600.Contig1_Mix::g.20186::m.20186	Histone H1 OS=Zea mays PE=2 SV=2	1.301	Up	0.0228	20.013
Cellular Component	GO:0032993	3	protein-DNA complex	0.185969	Gene.30036::CL10971.Contig1_Mix::g.30036::m.30036	Protein H2A.7 OS=Triticum aestivum GN=H2A-4 PE=2 SV=3	1.27	Up	0.0114	13.9
Cellular Component	GO:0044815	3	DNA packaging complex	0.185969	Gene.20186::CL6600.Contig1_Mix::g.20186::m.20186	Histone H1 OS=Zea mays PE=2 SV=2	1.301	Up	0.0228	20.013
Cellular Component	GO:0044815	3	DNA packaging complex	0.185969	Gene.30036::CL10971.Contig1_Mix::g.30036::m.30036	Protein H2A.7 OS=Triticum aestivum GN=H2A-4 PE=2 SV=3	1.27	Up	0.0114	13.9
Cellular Component	GO:0009523	10	photosystem II	0.210669	Gene.41461::Unigene10618_Mix::g.41461::m.41461	"Thylakoid lumenal 19 kDa protein, chloroplastic OS=Arabidopsis thaliana GN=At3g63540 PE=1 SV=2"	0.822	Down	0.00412	27.84
Cellular Component	GO:0009523	10	photosystem II	0.210669	Gene.15738::CL4887.Contig6_Mix::g.15738::m.15738	"Oxygen-evolving enhancer protein 3, chloroplastic OS=Spinacia oleracea GN=PSBQ PE=1 SV=1"	0.776	Down	0.0146	25.072
Cellular Component	GO:0034357	8	photosynthetic membrane	0.0594961	Gene.25996::CL9065.Contig1_Mix::g.25996::m.25996	"Photosystem I reaction center subunit IV, chloroplastic OS=Spinacia oleracea GN=PSAE-1 PE=1 SV=1"	1.304	Up	0.0021	14.623
Cellular Component	GO:0034357	8	photosynthetic membrane	0.0594961	Gene.41461::Unigene10618_Mix::g.41461::m.41461	"Thylakoid lumenal 19 kDa protein, chloroplastic OS=Arabidopsis thaliana GN=At3g63540 PE=1 SV=2"	0.822	Down	0.00412	27.84
Cellular Component	GO:0034357	8	photosynthetic membrane	0.0594961	Gene.15738::CL4887.Contig6_Mix::g.15738::m.15738	"Oxygen-evolving enhancer protein 3, chloroplastic OS=Spinacia oleracea GN=PSBQ PE=1 SV=1"	0.776	Down	0.0146	25.072
Cellular Component	GO:0000786	11	nucleosome	0.185969	Gene.20186::CL6600.Contig1_Mix::g.20186::m.20186	Histone H1 OS=Zea mays PE=2 SV=2	1.301	Up	0.0228	20.013
Cellular Component	GO:0000786	11	nucleosome	0.185969	Gene.30036::CL10971.Contig1_Mix::g.30036::m.30036	Protein H2A.7 OS=Triticum aestivum GN=H2A-4 PE=2 SV=3	1.27	Up	0.0114	13.9
Cellular Component	GO:0009521	9	photosystem	0.0517759	Gene.25996::CL9065.Contig1_Mix::g.25996::m.25996	"Photosystem I reaction center subunit IV, chloroplastic OS=Spinacia oleracea GN=PSAE-1 PE=1 SV=1"	1.304	Up	0.0021	14.623
Cellular Component	GO:0009521	9	photosystem	0.0517759	Gene.41461::Unigene10618_Mix::g.41461::m.41461	"Thylakoid lumenal 19 kDa protein, chloroplastic OS=Arabidopsis thaliana GN=At3g63540 PE=1 SV=2"	0.822	Down	0.00412	27.84
Cellular Component	GO:0009521	9	photosystem	0.0517759	Gene.15738::CL4887.Contig6_Mix::g.15738::m.15738	"Oxygen-evolving enhancer protein 3, chloroplastic OS=Spinacia oleracea GN=PSBQ PE=1 SV=1"	0.776	Down	0.0146	25.072
Cellular Component	GO:0005634	8	nucleus	0.41763	Gene.25040::CL8613.Contig1_Mix::g.25040::m.25040	Protein CLP1 homolog OS=Arabidopsis thaliana GN=CLPS3 PE=1 SV=1	1.201	Up	0.0479	47.585
Cellular Component	GO:0005634	8	nucleus	0.41763	Gene.20186::CL6600.Contig1_Mix::g.20186::m.20186	Histone H1 OS=Zea mays PE=2 SV=2	1.301	Up	0.0228	20.013
Cellular Component	GO:0005634	8	nucleus	0.41763	Gene.30036::CL10971.Contig1_Mix::g.30036::m.30036	Protein H2A.7 OS=Triticum aestivum GN=H2A-4 PE=2 SV=3	1.27	Up	0.0114	13.9
Cellular Component	GO:0000785	10	chromatin	0.198405	Gene.20186::CL6600.Contig1_Mix::g.20186::m.20186	Histone H1 OS=Zea mays PE=2 SV=2	1.301	Up	0.0228	20.013
Cellular Component	GO:0000785	10	chromatin	0.198405	Gene.30036::CL10971.Contig1_Mix::g.30036::m.30036	Protein H2A.7 OS=Triticum aestivum GN=H2A-4 PE=2 SV=3	1.27	Up	0.0114	13.9
Cellular Component	GO:1990204	4	oxidoreductase complex	0.240585	Gene.41461::Unigene10618_Mix::g.41461::m.41461	"Thylakoid lumenal 19 kDa protein, chloroplastic OS=Arabidopsis thaliana GN=At3g63540 PE=1 SV=2"	0.822	Down	0.00412	27.84
Cellular Component	GO:1990204	4	oxidoreductase complex	0.240585	Gene.15738::CL4887.Contig6_Mix::g.15738::m.15738	"Oxygen-evolving enhancer protein 3, chloroplastic OS=Spinacia oleracea GN=PSBQ PE=1 SV=1"	0.776	Down	0.0146	25.072
Cellular Component	GO:0009579	6	thylakoid	0.0594961	Gene.25996::CL9065.Contig1_Mix::g.25996::m.25996	"Photosystem I reaction center subunit IV, chloroplastic OS=Spinacia oleracea GN=PSAE-1 PE=1 SV=1"	1.304	Up	0.0021	14.623
Cellular Component	GO:0009579	6	thylakoid	0.0594961	Gene.41461::Unigene10618_Mix::g.41461::m.41461	"Thylakoid lumenal 19 kDa protein, chloroplastic OS=Arabidopsis thaliana GN=At3g63540 PE=1 SV=2"	0.822	Down	0.00412	27.84
Cellular Component	GO:0009579	6	thylakoid	0.0594961	Gene.15738::CL4887.Contig6_Mix::g.15738::m.15738	"Oxygen-evolving enhancer protein 3, chloroplastic OS=Spinacia oleracea GN=PSBQ PE=1 SV=1"	0.776	Down	0.0146	25.072
Cellular Component	GO:0043234	3	protein complex	0.342986	Gene.25040::CL8613.Contig1_Mix::g.25040::m.25040	Protein CLP1 homolog OS=Arabidopsis thaliana GN=CLPS3 PE=1 SV=1	1.201	Up	0.0479	47.585
Cellular Component	GO:0043234	3	protein complex	0.342986	Gene.25996::CL9065.Contig1_Mix::g.25996::m.25996	"Photosystem I reaction center subunit IV, chloroplastic OS=Spinacia oleracea GN=PSAE-1 PE=1 SV=1"	1.304	Up	0.0021	14.623
Cellular Component	GO:0043234	3	protein complex	0.342986	Gene.41461::Unigene10618_Mix::g.41461::m.41461	"Thylakoid lumenal 19 kDa protein, chloroplastic OS=Arabidopsis thaliana GN=At3g63540 PE=1 SV=2"	0.822	Down	0.00412	27.84
Cellular Component	GO:0043234	3	protein complex	0.342986	Gene.15738::CL4887.Contig6_Mix::g.15738::m.15738	"Oxygen-evolving enhancer protein 3, chloroplastic OS=Spinacia oleracea GN=PSBQ PE=1 SV=1"	0.776	Down	0.0146	25.072
Cellular Component	GO:0044436	7	thylakoid part	0.0594961	Gene.25996::CL9065.Contig1_Mix::g.25996::m.25996	"Photosystem I reaction center subunit IV, chloroplastic OS=Spinacia oleracea GN=PSAE-1 PE=1 SV=1"	1.304	Up	0.0021	14.623
Cellular Component	GO:0044436	7	thylakoid part	0.0594961	Gene.41461::Unigene10618_Mix::g.41461::m.41461	"Thylakoid lumenal 19 kDa protein, chloroplastic OS=Arabidopsis thaliana GN=At3g63540 PE=1 SV=2"	0.822	Down	0.00412	27.84
Cellular Component	GO:0044436	7	thylakoid part	0.0594961	Gene.15738::CL4887.Contig6_Mix::g.15738::m.15738	"Oxygen-evolving enhancer protein 3, chloroplastic OS=Spinacia oleracea GN=PSBQ PE=1 SV=1"	0.776	Down	0.0146	25.072
Molecular Function	GO:0008233	4	peptidase activity	0.3595	Gene.29892::CL10881.Contig2_Mix::g.29892::m.29892	Cysteine proteinase RD21A OS=Arabidopsis thaliana GN=RD21A PE=1 SV=1	0.791	Down	0.004	57.119
Molecular Function	GO:0008233	4	peptidase activity	0.3595	Gene.45384::Unigene21752_Mix::g.45384::m.45384	Aspartic proteinase CDR1 OS=Arabidopsis thaliana GN=CDR1 PE=1 SV=1	1.206	Up	0.0269	49.671
Molecular Function	GO:0008233	4	peptidase activity	0.3595	Gene.734::CL190.Contig1_Mix::g.734::m.734	Ubiquitin carboxyl-terminal hydrolase 26 OS=Oryza sativa subsp. japonica GN=UBP26 PE=3 SV=2	1.231	Up	0.0114	120.58
Molecular Function	GO:0008233	4	peptidase activity	0.3595	Gene.9705::CL2874.Contig1_Mix::g.9705::m.9705	Cysteine proteinase RD21A OS=Arabidopsis thaliana GN=RD21A PE=1 SV=1	1.395	Up	0.00878	53.015
Molecular Function	GO:0008233	4	peptidase activity	0.3595	Gene.17528::CL5569.Contig2_Mix::g.17528::m.17528	Cysteine protease RD19A OS=Arabidopsis thaliana GN=RD19A PE=1 SV=1	0.808	Down	0.0207	20.79
Molecular Function	GO:0061134	4	peptidase regulator activity	0.0513479	Gene.31181::CL11537.Contig1_Mix::g.31181::m.31181	Miraculin OS=Synsepalum dulcificum PE=1 SV=3	0.793	Down	0.00606	24.895
Molecular Function	GO:0061134	4	peptidase regulator activity	0.0513479	Gene.33204::Unigene41_Mix::g.33204::m.33204	Chymotrypsin inhibitor ECI OS=Erythrina variegata PE=1 SV=1	0.774	Down	0.0369	21.297
Molecular Function	GO:0061134	4	peptidase regulator activity	0.0513479	Gene.8660::CL2525.Contig2_Mix::g.8660::m.8660	Trypsin inhibitor 1B OS=Erythrina variegata PE=1 SV=1	0.78	Down	0.0375	23.856
Molecular Function	GO:0005506	7	iron ion binding	0.644174	Gene.50318::Unigene41357_Mix::g.50318::m.50318	Cytochrome P450 81E8 OS=Medicago truncatula GN=CYP81E8 PE=2 SV=1	1.299	Up	0.0424	56.47
Molecular Function	GO:0005506	7	iron ion binding	0.644174	Gene.8654::CL2523.Contig1_Mix::g.8654::m.8654	"Choline monooxygenase, chloroplastic OS=Amaranthus tricolor GN=CMO PE=2 SV=1"	0.685	Down	3.91e-05	50.093
Molecular Function	GO:0016758	5	transferase activity, transferring hexosyl groups	0.527298	Gene.1351::CL369.Contig3_Mix::g.1351::m.1351	Cellulose synthase A catalytic subunit 1 [UDP-forming] OS=Arabidopsis thaliana GN=CESA1 PE=1 SV=1	1.327	Up	0.0291	122.7
Molecular Function	GO:0016758	5	transferase activity, transferring hexosyl groups	0.527298	Gene.7753::CL2215.Contig1_Mix::g.7753::m.7753	UDP-glycosyltransferase 74E2 OS=Arabidopsis thaliana GN=UGT74E2 PE=1 SV=1	1.28	Up	0.00286	53.691
Molecular Function	GO:0016758	5	transferase activity, transferring hexosyl groups	0.527298	Gene.50265::Unigene41196_Mix::g.50265::m.50265	Hydroquinone glucosyltransferase OS=Rauvolfia serpentina GN=AS PE=1 SV=1	1.212	Up	0.0014	11.948
Molecular Function	GO:0004553	5	hydrolase activity, hydrolyzing O-glycosyl compounds	0.213401	Gene.40086::Unigene8805_Mix::g.40086::m.40086	Beta-glucosidase 13 OS=Oryza sativa subsp. japonica GN=BGLU13 PE=2 SV=2	1.389	Up	0.00148	64.762
Molecular Function	GO:0004553	5	hydrolase activity, hydrolyzing O-glycosyl compounds	0.213401	Gene.16907::CL5335.Contig1_Mix::g.16907::m.16907	Furostanol glycoside 26-O-beta-glucosidase OS=Cheilocostus speciosus GN=F26G PE=1 SV=1	0.54	Down	0.000404	24.442
Molecular Function	GO:0004553	5	hydrolase activity, hydrolyzing O-glycosyl compounds	0.213401	Gene.25537::CL8844.Contig1_Mix::g.25537::m.25537	Putative beta-galactosidase OS=Dianthus caryophyllus GN=CARSR12 PE=2 SV=1	1.266	Up	0.0224	80.869
Molecular Function	GO:0004553	5	hydrolase activity, hydrolyzing O-glycosyl compounds	0.213401	Gene.13036::CL3959.Contig1_Mix::g.13036::m.13036	Alpha-glucosidase OS=Spinacia oleracea PE=1 SV=1	0.772	Down	0.0493	104.15
Molecular Function	GO:0004553	5	hydrolase activity, hydrolyzing O-glycosyl compounds	0.213401	Gene.31062::CL11468.Contig4_Mix::g.31062::m.31062	Beta-glucosidase 11 OS=Arabidopsis thaliana GN=BGLU11 PE=2 SV=2	0.783	Down	0.0044	60.442
Molecular Function	GO:0016705	4	oxidoreductase activity, acting on paired donors, with incorporation or reduction of molecular oxygen	0.634161	Gene.50318::Unigene41357_Mix::g.50318::m.50318	Cytochrome P450 81E8 OS=Medicago truncatula GN=CYP81E8 PE=2 SV=1	1.299	Up	0.0424	56.47
Molecular Function	GO:0016705	4	oxidoreductase activity, acting on paired donors, with incorporation or reduction of molecular oxygen	0.634161	Gene.8654::CL2523.Contig1_Mix::g.8654::m.8654	"Choline monooxygenase, chloroplastic OS=Amaranthus tricolor GN=CMO PE=2 SV=1"	0.685	Down	3.91e-05	50.093
Molecular Function	GO:0070011	5	peptidase activity, acting on L-amino acid peptides	0.318876	Gene.29892::CL10881.Contig2_Mix::g.29892::m.29892	Cysteine proteinase RD21A OS=Arabidopsis thaliana GN=RD21A PE=1 SV=1	0.791	Down	0.004	57.119
Molecular Function	GO:0070011	5	peptidase activity, acting on L-amino acid peptides	0.318876	Gene.45384::Unigene21752_Mix::g.45384::m.45384	Aspartic proteinase CDR1 OS=Arabidopsis thaliana GN=CDR1 PE=1 SV=1	1.206	Up	0.0269	49.671
Molecular Function	GO:0070011	5	peptidase activity, acting on L-amino acid peptides	0.318876	Gene.734::CL190.Contig1_Mix::g.734::m.734	Ubiquitin carboxyl-terminal hydrolase 26 OS=Oryza sativa subsp. japonica GN=UBP26 PE=3 SV=2	1.231	Up	0.0114	120.58
Molecular Function	GO:0070011	5	peptidase activity, acting on L-amino acid peptides	0.318876	Gene.9705::CL2874.Contig1_Mix::g.9705::m.9705	Cysteine proteinase RD21A OS=Arabidopsis thaliana GN=RD21A PE=1 SV=1	1.395	Up	0.00878	53.015
Molecular Function	GO:0070011	5	peptidase activity, acting on L-amino acid peptides	0.318876	Gene.17528::CL5569.Contig2_Mix::g.17528::m.17528	Cysteine protease RD19A OS=Arabidopsis thaliana GN=RD19A PE=1 SV=1	0.808	Down	0.0207	20.79
Molecular Function	GO:0005509	6	calcium ion binding	0.177239	Gene.41461::Unigene10618_Mix::g.41461::m.41461	"Thylakoid lumenal 19 kDa protein, chloroplastic OS=Arabidopsis thaliana GN=At3g63540 PE=1 SV=2"	0.822	Down	0.00412	27.84
Molecular Function	GO:0005509	6	calcium ion binding	0.177239	Gene.15738::CL4887.Contig6_Mix::g.15738::m.15738	"Oxygen-evolving enhancer protein 3, chloroplastic OS=Spinacia oleracea GN=PSBQ PE=1 SV=1"	0.776	Down	0.0146	25.072
Molecular Function	GO:0005509	6	calcium ion binding	0.177239	Gene.643::CL163.Contig5_Mix::g.643::m.643	Annexin-like protein RJ4 OS=Fragaria ananassa PE=2 SV=2	0.769	Down	0.0205	36.042
Molecular Function	GO:0005509	6	calcium ion binding	0.177239	Gene.42756::Unigene12217_Mix::g.42756::m.42756	Annexin D4 OS=Arabidopsis thaliana GN=ANN4 PE=2 SV=1	1.246	Up	0.00814	35.743
Molecular Function	GO:0008234	6	cysteine-type peptidase activity	0.0144301	Gene.29892::CL10881.Contig2_Mix::g.29892::m.29892	Cysteine proteinase RD21A OS=Arabidopsis thaliana GN=RD21A PE=1 SV=1	0.791	Down	0.004	57.119
Molecular Function	GO:0008234	6	cysteine-type peptidase activity	0.0144301	Gene.734::CL190.Contig1_Mix::g.734::m.734	Ubiquitin carboxyl-terminal hydrolase 26 OS=Oryza sativa subsp. japonica GN=UBP26 PE=3 SV=2	1.231	Up	0.0114	120.58
Molecular Function	GO:0008234	6	cysteine-type peptidase activity	0.0144301	Gene.9705::CL2874.Contig1_Mix::g.9705::m.9705	Cysteine proteinase RD21A OS=Arabidopsis thaliana GN=RD21A PE=1 SV=1	1.395	Up	0.00878	53.015
Molecular Function	GO:0008234	6	cysteine-type peptidase activity	0.0144301	Gene.17528::CL5569.Contig2_Mix::g.17528::m.17528	Cysteine protease RD19A OS=Arabidopsis thaliana GN=RD19A PE=1 SV=1	0.808	Down	0.0207	20.79
Molecular Function	GO:0098772	2	molecular function regulator	0.311719	Gene.31181::CL11537.Contig1_Mix::g.31181::m.31181	Miraculin OS=Synsepalum dulcificum PE=1 SV=3	0.793	Down	0.00606	24.895
Molecular Function	GO:0098772	2	molecular function regulator	0.311719	Gene.33204::Unigene41_Mix::g.33204::m.33204	Chymotrypsin inhibitor ECI OS=Erythrina variegata PE=1 SV=1	0.774	Down	0.0369	21.297
Molecular Function	GO:0098772	2	molecular function regulator	0.311719	Gene.8660::CL2525.Contig2_Mix::g.8660::m.8660	Trypsin inhibitor 1B OS=Erythrina variegata PE=1 SV=1	0.78	Down	0.0375	23.856
Molecular Function	GO:0016614	4	oxidoreductase activity, acting on CH-OH group of donors	0.726783	Gene.34799::Unigene1947_Mix::g.34799::m.34799	NADP-dependent malic enzyme OS=Vitis vinifera PE=2 SV=1	1.229	Up	6.05e-05	71.117
Molecular Function	GO:0016614	4	oxidoreductase activity, acting on CH-OH group of donors	0.726783	Gene.42564::Unigene12028_Mix::g.42564::m.42564	NADP-dependent malic enzyme OS=Mesembryanthemum crystallinum GN=MOD1 PE=2 SV=1	1.303	Up	0.0151	15.238
Molecular Function	GO:0051213	4	dioxygenase activity	0.239731	Gene.8654::CL2523.Contig1_Mix::g.8654::m.8654	"Choline monooxygenase, chloroplastic OS=Amaranthus tricolor GN=CMO PE=2 SV=1"	0.685	Down	3.91e-05	50.093
Molecular Function	GO:0051213	4	dioxygenase activity	0.239731	Gene.12407::CL3750.Contig2_Mix::g.12407::m.12407	"Linoleate 13S-lipoxygenase 2-1, chloroplastic OS=Solanum tuberosum GN=LOX2.1 PE=1 SV=1"	1.44	Up	0.0361	106.47
Molecular Function	GO:0061135	5	endopeptidase regulator activity	0.0513479	Gene.31181::CL11537.Contig1_Mix::g.31181::m.31181	Miraculin OS=Synsepalum dulcificum PE=1 SV=3	0.793	Down	0.00606	24.895
Molecular Function	GO:0061135	5	endopeptidase regulator activity	0.0513479	Gene.33204::Unigene41_Mix::g.33204::m.33204	Chymotrypsin inhibitor ECI OS=Erythrina variegata PE=1 SV=1	0.774	Down	0.0369	21.297
Molecular Function	GO:0061135	5	endopeptidase regulator activity	0.0513479	Gene.8660::CL2525.Contig2_Mix::g.8660::m.8660	Trypsin inhibitor 1B OS=Erythrina variegata PE=1 SV=1	0.78	Down	0.0375	23.856
Molecular Function	GO:0004470	6	malic enzyme activity	0.0913622	Gene.34799::Unigene1947_Mix::g.34799::m.34799	NADP-dependent malic enzyme OS=Vitis vinifera PE=2 SV=1	1.229	Up	6.05e-05	71.117
Molecular Function	GO:0004470	6	malic enzyme activity	0.0913622	Gene.42564::Unigene12028_Mix::g.42564::m.42564	NADP-dependent malic enzyme OS=Mesembryanthemum crystallinum GN=MOD1 PE=2 SV=1	1.303	Up	0.0151	15.238
Molecular Function	GO:0005544	6	calcium-dependent phospholipid binding	0.127951	Gene.643::CL163.Contig5_Mix::g.643::m.643	Annexin-like protein RJ4 OS=Fragaria ananassa PE=2 SV=2	0.769	Down	0.0205	36.042
Molecular Function	GO:0005544	6	calcium-dependent phospholipid binding	0.127951	Gene.42756::Unigene12217_Mix::g.42756::m.42756	Annexin D4 OS=Arabidopsis thaliana GN=ANN4 PE=2 SV=1	1.246	Up	0.00814	35.743
Molecular Function	GO:0016788	4	hydrolase activity, acting on ester bonds	0.462833	Gene.50468::Unigene41825_Mix::g.50468::m.50468	Bifunctional purple acid phosphatase 26 OS=Arabidopsis thaliana GN=PAP26 PE=1 SV=1	0.824	Down	0.0183	54.681
Molecular Function	GO:0016788	4	hydrolase activity, acting on ester bonds	0.462833	Gene.16561::CL5207.Contig1_Mix::g.16561::m.16561	Bifunctional purple acid phosphatase 26 OS=Arabidopsis thaliana GN=PAP26 PE=1 SV=1	0.724	Down	0.0226	55.166
Molecular Function	GO:0016788	4	hydrolase activity, acting on ester bonds	0.462833	Gene.31113::CL11501.Contig2_Mix::g.31113::m.31113	Inorganic pyrophosphatase 1 OS=Arabidopsis thaliana GN=PS2 PE=1 SV=1	0.575	Down	0.00438	31.581
Molecular Function	GO:0016788	4	hydrolase activity, acting on ester bonds	0.462833	Gene.12628::CL3822.Contig2_Mix::g.12628::m.12628	Putative ribonuclease H protein At1g65750 OS=Arabidopsis thaliana GN=At1g65750 PE=3 SV=1	1.219	Up	0.0106	19.037
Molecular Function	GO:0016798	4	hydrolase activity, acting on glycosyl bonds	0.107406	Gene.40086::Unigene8805_Mix::g.40086::m.40086	Beta-glucosidase 13 OS=Oryza sativa subsp. japonica GN=BGLU13 PE=2 SV=2	1.389	Up	0.00148	64.762
Molecular Function	GO:0016798	4	hydrolase activity, acting on glycosyl bonds	0.107406	Gene.16907::CL5335.Contig1_Mix::g.16907::m.16907	Furostanol glycoside 26-O-beta-glucosidase OS=Cheilocostus speciosus GN=F26G PE=1 SV=1	0.54	Down	0.000404	24.442
Molecular Function	GO:0016798	4	hydrolase activity, acting on glycosyl bonds	0.107406	Gene.25537::CL8844.Contig1_Mix::g.25537::m.25537	Putative beta-galactosidase OS=Dianthus caryophyllus GN=CARSR12 PE=2 SV=1	1.266	Up	0.0224	80.869
Molecular Function	GO:0016798	4	hydrolase activity, acting on glycosyl bonds	0.107406	Gene.48289::Unigene33602_Mix::g.48289::m.48289	Antiviral protein MAP OS=Mirabilis jalapa PE=1 SV=2	0.827	Down	0.00814	32.802
Molecular Function	GO:0016798	4	hydrolase activity, acting on glycosyl bonds	0.107406	Gene.13036::CL3959.Contig1_Mix::g.13036::m.13036	Alpha-glucosidase OS=Spinacia oleracea PE=1 SV=1	0.772	Down	0.0493	104.15
Molecular Function	GO:0016798	4	hydrolase activity, acting on glycosyl bonds	0.107406	Gene.31062::CL11468.Contig4_Mix::g.31062::m.31062	Beta-glucosidase 11 OS=Arabidopsis thaliana GN=BGLU11 PE=2 SV=2	0.783	Down	0.0044	60.442
Molecular Function	GO:0016791	6	phosphatase activity	0.210709	Gene.50468::Unigene41825_Mix::g.50468::m.50468	Bifunctional purple acid phosphatase 26 OS=Arabidopsis thaliana GN=PAP26 PE=1 SV=1	0.824	Down	0.0183	54.681
Molecular Function	GO:0016791	6	phosphatase activity	0.210709	Gene.16561::CL5207.Contig1_Mix::g.16561::m.16561	Bifunctional purple acid phosphatase 26 OS=Arabidopsis thaliana GN=PAP26 PE=1 SV=1	0.724	Down	0.0226	55.166
Molecular Function	GO:0016791	6	phosphatase activity	0.210709	Gene.31113::CL11501.Contig2_Mix::g.31113::m.31113	Inorganic pyrophosphatase 1 OS=Arabidopsis thaliana GN=PS2 PE=1 SV=1	0.575	Down	0.00438	31.581
Molecular Function	GO:0016615	5	malate dehydrogenase activity	0.20777	Gene.34799::Unigene1947_Mix::g.34799::m.34799	NADP-dependent malic enzyme OS=Vitis vinifera PE=2 SV=1	1.229	Up	6.05e-05	71.117
Molecular Function	GO:0016615	5	malate dehydrogenase activity	0.20777	Gene.42564::Unigene12028_Mix::g.42564::m.42564	NADP-dependent malic enzyme OS=Mesembryanthemum crystallinum GN=MOD1 PE=2 SV=1	1.303	Up	0.0151	15.238
Molecular Function	GO:0046906	4	tetrapyrrole binding	0.572029	Gene.50318::Unigene41357_Mix::g.50318::m.50318	Cytochrome P450 81E8 OS=Medicago truncatula GN=CYP81E8 PE=2 SV=1	1.299	Up	0.0424	56.47
Molecular Function	GO:0046906	4	tetrapyrrole binding	0.572029	Gene.51701::Unigene46596_Mix::g.51701::m.51701	Non-symbiotic hemoglobin 2 OS=Brassica napus GN=HB2 PE=3 SV=1	0.749	Down	0.0386	13.184
Molecular Function	GO:0046906	4	tetrapyrrole binding	0.572029	Gene.48334::Unigene33754_Mix::g.48334::m.48334	Cationic peroxidase 1 OS=Arachis hypogaea GN=PNC1 PE=1 SV=2	1.355	Up	0.0198	11.502
Molecular Function	GO:0030234	3	enzyme regulator activity	0.29152	Gene.31181::CL11537.Contig1_Mix::g.31181::m.31181	Miraculin OS=Synsepalum dulcificum PE=1 SV=3	0.793	Down	0.00606	24.895
Molecular Function	GO:0030234	3	enzyme regulator activity	0.29152	Gene.33204::Unigene41_Mix::g.33204::m.33204	Chymotrypsin inhibitor ECI OS=Erythrina variegata PE=1 SV=1	0.774	Down	0.0369	21.297
Molecular Function	GO:0030234	3	enzyme regulator activity	0.29152	Gene.8660::CL2525.Contig2_Mix::g.8660::m.8660	Trypsin inhibitor 1B OS=Erythrina variegata PE=1 SV=1	0.78	Down	0.0375	23.856
Molecular Function	GO:0042578	5	phosphoric ester hydrolase activity	0.356693	Gene.50468::Unigene41825_Mix::g.50468::m.50468	Bifunctional purple acid phosphatase 26 OS=Arabidopsis thaliana GN=PAP26 PE=1 SV=1	0.824	Down	0.0183	54.681
Molecular Function	GO:0042578	5	phosphoric ester hydrolase activity	0.356693	Gene.16561::CL5207.Contig1_Mix::g.16561::m.16561	Bifunctional purple acid phosphatase 26 OS=Arabidopsis thaliana GN=PAP26 PE=1 SV=1	0.724	Down	0.0226	55.166
Molecular Function	GO:0042578	5	phosphoric ester hydrolase activity	0.356693	Gene.31113::CL11501.Contig2_Mix::g.31113::m.31113	Inorganic pyrophosphatase 1 OS=Arabidopsis thaliana GN=PS2 PE=1 SV=1	0.575	Down	0.00438	31.581
Molecular Function	GO:0005543	5	phospholipid binding	0.2501	Gene.643::CL163.Contig5_Mix::g.643::m.643	Annexin-like protein RJ4 OS=Fragaria ananassa PE=2 SV=2	0.769	Down	0.0205	36.042
Molecular Function	GO:0005543	5	phospholipid binding	0.2501	Gene.42756::Unigene12217_Mix::g.42756::m.42756	Annexin D4 OS=Arabidopsis thaliana GN=ANN4 PE=2 SV=1	1.246	Up	0.00814	35.743
Molecular Function	GO:0004471	7	malate dehydrogenase (decarboxylating) (NAD+) activity	0.0913622	Gene.34799::Unigene1947_Mix::g.34799::m.34799	NADP-dependent malic enzyme OS=Vitis vinifera PE=2 SV=1	1.229	Up	6.05e-05	71.117
Molecular Function	GO:0004471	7	malate dehydrogenase (decarboxylating) (NAD+) activity	0.0913622	Gene.42564::Unigene12028_Mix::g.42564::m.42564	NADP-dependent malic enzyme OS=Mesembryanthemum crystallinum GN=MOD1 PE=2 SV=1	1.303	Up	0.0151	15.238
Molecular Function	GO:0004857	4	enzyme inhibitor activity	0.106407	Gene.31181::CL11537.Contig1_Mix::g.31181::m.31181	Miraculin OS=Synsepalum dulcificum PE=1 SV=3	0.793	Down	0.00606	24.895
Molecular Function	GO:0004857	4	enzyme inhibitor activity	0.106407	Gene.33204::Unigene41_Mix::g.33204::m.33204	Chymotrypsin inhibitor ECI OS=Erythrina variegata PE=1 SV=1	0.774	Down	0.0369	21.297
Molecular Function	GO:0004857	4	enzyme inhibitor activity	0.106407	Gene.8660::CL2525.Contig2_Mix::g.8660::m.8660	Trypsin inhibitor 1B OS=Erythrina variegata PE=1 SV=1	0.78	Down	0.0375	23.856
Molecular Function	GO:0020037	5	heme binding	0.556115	Gene.50318::Unigene41357_Mix::g.50318::m.50318	Cytochrome P450 81E8 OS=Medicago truncatula GN=CYP81E8 PE=2 SV=1	1.299	Up	0.0424	56.47
Molecular Function	GO:0020037	5	heme binding	0.556115	Gene.51701::Unigene46596_Mix::g.51701::m.51701	Non-symbiotic hemoglobin 2 OS=Brassica napus GN=HB2 PE=3 SV=1	0.749	Down	0.0386	13.184
Molecular Function	GO:0020037	5	heme binding	0.556115	Gene.48334::Unigene33754_Mix::g.48334::m.48334	Cationic peroxidase 1 OS=Arachis hypogaea GN=PNC1 PE=1 SV=2	1.355	Up	0.0198	11.502
Molecular Function	GO:0016616	5	oxidoreductase activity, acting on the CH-OH group of donors, NAD or NADP as acceptor	0.658689	Gene.34799::Unigene1947_Mix::g.34799::m.34799	NADP-dependent malic enzyme OS=Vitis vinifera PE=2 SV=1	1.229	Up	6.05e-05	71.117
Molecular Function	GO:0016616	5	oxidoreductase activity, acting on the CH-OH group of donors, NAD or NADP as acceptor	0.658689	Gene.42564::Unigene12028_Mix::g.42564::m.42564	NADP-dependent malic enzyme OS=Mesembryanthemum crystallinum GN=MOD1 PE=2 SV=1	1.303	Up	0.0151	15.238
Molecular Function	GO:0030414	5	peptidase inhibitor activity	0.0513479	Gene.31181::CL11537.Contig1_Mix::g.31181::m.31181	Miraculin OS=Synsepalum dulcificum PE=1 SV=3	0.793	Down	0.00606	24.895
Molecular Function	GO:0030414	5	peptidase inhibitor activity	0.0513479	Gene.33204::Unigene41_Mix::g.33204::m.33204	Chymotrypsin inhibitor ECI OS=Erythrina variegata PE=1 SV=1	0.774	Down	0.0369	21.297
Molecular Function	GO:0030414	5	peptidase inhibitor activity	0.0513479	Gene.8660::CL2525.Contig2_Mix::g.8660::m.8660	Trypsin inhibitor 1B OS=Erythrina variegata PE=1 SV=1	0.78	Down	0.0375	23.856
Molecular Function	GO:0008289	3	lipid binding	0.115205	Gene.39046::Unigene7522_Mix::g.39046::m.39046	Non-specific lipid-transfer protein OS=Beta vulgaris GN=IWF1' PE=3 SV=1	1.749	Up	0.000664	11.906
Molecular Function	GO:0008289	3	lipid binding	0.115205	Gene.643::CL163.Contig5_Mix::g.643::m.643	Annexin-like protein RJ4 OS=Fragaria ananassa PE=2 SV=2	0.769	Down	0.0205	36.042
Molecular Function	GO:0008289	3	lipid binding	0.115205	Gene.42756::Unigene12217_Mix::g.42756::m.42756	Annexin D4 OS=Arabidopsis thaliana GN=ANN4 PE=2 SV=1	1.246	Up	0.00814	35.743
Molecular Function	GO:0003993	7	acid phosphatase activity	0.280376	Gene.50468::Unigene41825_Mix::g.50468::m.50468	Bifunctional purple acid phosphatase 26 OS=Arabidopsis thaliana GN=PAP26 PE=1 SV=1	0.824	Down	0.0183	54.681
Molecular Function	GO:0003993	7	acid phosphatase activity	0.280376	Gene.16561::CL5207.Contig1_Mix::g.16561::m.16561	Bifunctional purple acid phosphatase 26 OS=Arabidopsis thaliana GN=PAP26 PE=1 SV=1	0.724	Down	0.0226	55.166
Molecular Function	GO:0004866	6	endopeptidase inhibitor activity	0.0513479	Gene.31181::CL11537.Contig1_Mix::g.31181::m.31181	Miraculin OS=Synsepalum dulcificum PE=1 SV=3	0.793	Down	0.00606	24.895
Molecular Function	GO:0004866	6	endopeptidase inhibitor activity	0.0513479	Gene.33204::Unigene41_Mix::g.33204::m.33204	Chymotrypsin inhibitor ECI OS=Erythrina variegata PE=1 SV=1	0.774	Down	0.0369	21.297
Molecular Function	GO:0004866	6	endopeptidase inhibitor activity	0.0513479	Gene.8660::CL2525.Contig2_Mix::g.8660::m.8660	Trypsin inhibitor 1B OS=Erythrina variegata PE=1 SV=1	0.78	Down	0.0375	23.856
Molecular Function	GO:0051287	6	NAD binding	0.510724	Gene.34799::Unigene1947_Mix::g.34799::m.34799	NADP-dependent malic enzyme OS=Vitis vinifera PE=2 SV=1	1.229	Up	6.05e-05	71.117
Molecular Function	GO:0051287	6	NAD binding	0.510724	Gene.42564::Unigene12028_Mix::g.42564::m.42564	NADP-dependent malic enzyme OS=Mesembryanthemum crystallinum GN=MOD1 PE=2 SV=1	1.303	Up	0.0151	15.238
Molecular Function	GO:0050662	4	coenzyme binding	0.579833	Gene.19059::CL6154.Contig1_Mix::g.19059::m.19059	UDP-D-apiose/UDP-D-xylose synthase 2 OS=Arabidopsis thaliana GN=AXS2 PE=2 SV=1	0.799	Down	0.0343	36.316
Molecular Function	GO:0050662	4	coenzyme binding	0.579833	Gene.34799::Unigene1947_Mix::g.34799::m.34799	NADP-dependent malic enzyme OS=Vitis vinifera PE=2 SV=1	1.229	Up	6.05e-05	71.117
Molecular Function	GO:0050662	4	coenzyme binding	0.579833	Gene.42564::Unigene12028_Mix::g.42564::m.42564	NADP-dependent malic enzyme OS=Mesembryanthemum crystallinum GN=MOD1 PE=2 SV=1	1.303	Up	0.0151	15.238
Biological Process	GO:0065003	5	macromolecular complex assembly	0.51667	Gene.25147::CL8660.Contig2_Mix::g.25147::m.25147	Uncharacterized protein	0.825	Down	0.0391	40.908
Biological Process	GO:0065003	5	macromolecular complex assembly	0.51667	Gene.20186::CL6600.Contig1_Mix::g.20186::m.20186	Histone H1 OS=Zea mays PE=2 SV=2	1.301	Up	0.0228	20.013
Biological Process	GO:0005975	4	carbohydrate metabolic process	0.110968	Gene.1351::CL369.Contig3_Mix::g.1351::m.1351	Cellulose synthase A catalytic subunit 1 [UDP-forming] OS=Arabidopsis thaliana GN=CESA1 PE=1 SV=1	1.327	Up	0.0291	122.7
Biological Process	GO:0005975	4	carbohydrate metabolic process	0.110968	Gene.46299::Unigene25676_Mix::g.46299::m.46299	"Malate synthase, glyoxysomal OS=Ricinus communis PE=2 SV=1"	1.309	Up	0.00772	62.647
Biological Process	GO:0005975	4	carbohydrate metabolic process	0.110968	Gene.40086::Unigene8805_Mix::g.40086::m.40086	Beta-glucosidase 13 OS=Oryza sativa subsp. japonica GN=BGLU13 PE=2 SV=2	1.389	Up	0.00148	64.762
Biological Process	GO:0005975	4	carbohydrate metabolic process	0.110968	Gene.16907::CL5335.Contig1_Mix::g.16907::m.16907	Furostanol glycoside 26-O-beta-glucosidase OS=Cheilocostus speciosus GN=F26G PE=1 SV=1	0.54	Down	0.000404	24.442
Biological Process	GO:0005975	4	carbohydrate metabolic process	0.110968	Gene.13036::CL3959.Contig1_Mix::g.13036::m.13036	Alpha-glucosidase OS=Spinacia oleracea PE=1 SV=1	0.772	Down	0.0493	104.15
Biological Process	GO:0005975	4	carbohydrate metabolic process	0.110968	Gene.31062::CL11468.Contig4_Mix::g.31062::m.31062	Beta-glucosidase 11 OS=Arabidopsis thaliana GN=BGLU11 PE=2 SV=2	0.783	Down	0.0044	60.442
Biological Process	GO:0005975	4	carbohydrate metabolic process	0.110968	Gene.32545::CL12269.Contig1_Mix::g.32545::m.32545	Bifunctional UDP-glucose 4-epimerase and UDP-xylose 4-epimerase 1 OS=Pisum sativum GN=UGE1 PE=1 SV=2	1.266	Up	0.00284	41.782
Biological Process	GO:0005975	4	carbohydrate metabolic process	0.110968	Gene.29783::CL10821.Contig1_Mix::g.29783::m.29783	"Pyruvate kinase 2, cytosolic OS=Oryza sativa subsp. japonica GN=Os12g0145700 PE=2 SV=1"	1.233	Up	0.00702	24.883
Biological Process	GO:0005975	4	carbohydrate metabolic process	0.110968	Gene.25537::CL8844.Contig1_Mix::g.25537::m.25537	Putative beta-galactosidase OS=Dianthus caryophyllus GN=CARSR12 PE=2 SV=1	1.266	Up	0.0224	80.869
Biological Process	GO:0006996	4	organelle organization	0.70808	Gene.25147::CL8660.Contig2_Mix::g.25147::m.25147	Uncharacterized protein	0.825	Down	0.0391	40.908
Biological Process	GO:0006996	4	organelle organization	0.70808	Gene.20186::CL6600.Contig1_Mix::g.20186::m.20186	Histone H1 OS=Zea mays PE=2 SV=2	1.301	Up	0.0228	20.013
Biological Process	GO:0044723	5	single-organism carbohydrate metabolic process	0.269654	Gene.1351::CL369.Contig3_Mix::g.1351::m.1351	Cellulose synthase A catalytic subunit 1 [UDP-forming] OS=Arabidopsis thaliana GN=CESA1 PE=1 SV=1	1.327	Up	0.0291	122.7
Biological Process	GO:0044723	5	single-organism carbohydrate metabolic process	0.269654	Gene.32545::CL12269.Contig1_Mix::g.32545::m.32545	Bifunctional UDP-glucose 4-epimerase and UDP-xylose 4-epimerase 1 OS=Pisum sativum GN=UGE1 PE=1 SV=2	1.266	Up	0.00284	41.782
Biological Process	GO:0044723	5	single-organism carbohydrate metabolic process	0.269654	Gene.46299::Unigene25676_Mix::g.46299::m.46299	"Malate synthase, glyoxysomal OS=Ricinus communis PE=2 SV=1"	1.309	Up	0.00772	62.647
Biological Process	GO:0044723	5	single-organism carbohydrate metabolic process	0.269654	Gene.29783::CL10821.Contig1_Mix::g.29783::m.29783	"Pyruvate kinase 2, cytosolic OS=Oryza sativa subsp. japonica GN=Os12g0145700 PE=2 SV=1"	1.233	Up	0.00702	24.883
Biological Process	GO:0043648	8	dicarboxylic acid metabolic process	0.38341	Gene.14252::CL4376.Contig2_Mix::g.14252::m.14252	Chorismate mutase 2 OS=Arabidopsis thaliana GN=CM2 PE=1 SV=1	0.753	Down	0.0191	28.158
Biological Process	GO:0043648	8	dicarboxylic acid metabolic process	0.38341	Gene.34799::Unigene1947_Mix::g.34799::m.34799	NADP-dependent malic enzyme OS=Vitis vinifera PE=2 SV=1	1.229	Up	6.05e-05	71.117
Biological Process	GO:0034622	6	cellular macromolecular complex assembly	0.503386	Gene.25147::CL8660.Contig2_Mix::g.25147::m.25147	Uncharacterized protein	0.825	Down	0.0391	40.908
Biological Process	GO:0034622	6	cellular macromolecular complex assembly	0.503386	Gene.20186::CL6600.Contig1_Mix::g.20186::m.20186	Histone H1 OS=Zea mays PE=2 SV=2	1.301	Up	0.0228	20.013
Biological Process	GO:0043933	4	macromolecular complex subunit organization	0.605789	Gene.25147::CL8660.Contig2_Mix::g.25147::m.25147	Uncharacterized protein	0.825	Down	0.0391	40.908
Biological Process	GO:0043933	4	macromolecular complex subunit organization	0.605789	Gene.20186::CL6600.Contig1_Mix::g.20186::m.20186	Histone H1 OS=Zea mays PE=2 SV=2	1.301	Up	0.0228	20.013
Biological Process	GO:0044262	5	cellular carbohydrate metabolic process	0.631748	Gene.1351::CL369.Contig3_Mix::g.1351::m.1351	Cellulose synthase A catalytic subunit 1 [UDP-forming] OS=Arabidopsis thaliana GN=CESA1 PE=1 SV=1	1.327	Up	0.0291	122.7
Biological Process	GO:0044262	5	cellular carbohydrate metabolic process	0.631748	Gene.46299::Unigene25676_Mix::g.46299::m.46299	"Malate synthase, glyoxysomal OS=Ricinus communis PE=2 SV=1"	1.309	Up	0.00772	62.647
Biological Process	GO:0022607	4	cellular component assembly	0.589361	Gene.25147::CL8660.Contig2_Mix::g.25147::m.25147	Uncharacterized protein	0.825	Down	0.0391	40.908
Biological Process	GO:0022607	4	cellular component assembly	0.589361	Gene.20186::CL6600.Contig1_Mix::g.20186::m.20186	Histone H1 OS=Zea mays PE=2 SV=2	1.301	Up	0.0228	20.013
Biological Process	GO:0015979	4	photosynthesis	0.223116	Gene.25996::CL9065.Contig1_Mix::g.25996::m.25996	"Photosystem I reaction center subunit IV, chloroplastic OS=Spinacia oleracea GN=PSAE-1 PE=1 SV=1"	1.304	Up	0.0021	14.623
Biological Process	GO:0015979	4	photosynthesis	0.223116	Gene.41461::Unigene10618_Mix::g.41461::m.41461	"Thylakoid lumenal 19 kDa protein, chloroplastic OS=Arabidopsis thaliana GN=At3g63540 PE=1 SV=2"	0.822	Down	0.00412	27.84
Biological Process	GO:0015979	4	photosynthesis	0.223116	Gene.15738::CL4887.Contig6_Mix::g.15738::m.15738	"Oxygen-evolving enhancer protein 3, chloroplastic OS=Spinacia oleracea GN=PSBQ PE=1 SV=1"	0.776	Down	0.0146	25.072
Biological Process	GO:0006508	6	proteolysis	0.36841	Gene.29892::CL10881.Contig2_Mix::g.29892::m.29892	Cysteine proteinase RD21A OS=Arabidopsis thaliana GN=RD21A PE=1 SV=1	0.791	Down	0.004	57.119
Biological Process	GO:0006508	6	proteolysis	0.36841	Gene.45384::Unigene21752_Mix::g.45384::m.45384	Aspartic proteinase CDR1 OS=Arabidopsis thaliana GN=CDR1 PE=1 SV=1	1.206	Up	0.0269	49.671
Biological Process	GO:0006508	6	proteolysis	0.36841	Gene.734::CL190.Contig1_Mix::g.734::m.734	Ubiquitin carboxyl-terminal hydrolase 26 OS=Oryza sativa subsp. japonica GN=UBP26 PE=3 SV=2	1.231	Up	0.0114	120.58
Biological Process	GO:0006508	6	proteolysis	0.36841	Gene.9705::CL2874.Contig1_Mix::g.9705::m.9705	Cysteine proteinase RD21A OS=Arabidopsis thaliana GN=RD21A PE=1 SV=1	1.395	Up	0.00878	53.015
Biological Process	GO:0006508	6	proteolysis	0.36841	Gene.17528::CL5569.Contig2_Mix::g.17528::m.17528	Cysteine protease RD19A OS=Arabidopsis thaliana GN=RD19A PE=1 SV=1	0.808	Down	0.0207	20.79
