# Supplementary material for: Quantitative Proteomic Analysis of Alligator Weed Leaves Reveals That Cationic Peroxidase 1 Plays Vital Roles in the Potassium Deficiency Stress Response
Source: Int J Mol Sci. 2020 Apr 6;21(7):2537. doi: 10.3390/ijms21072537 (PMC7177825; doi:10.3390/ijms21072537)
Supplement: Supplementary file 1 [file ijms-21-02537-s001.zip › Supplementary material/Table S3.xlsx]

## Sheet: Primer sequence
Table S3 Primers sequence of 8 gene were listed
Primer name	Primer sequences （5’-3’）
Aldo-keto reductase family 4 F	GGATAGAGCGACCGAGTA
Aldo-keto reductase family 4 R	CCAAGAATCACGGAGCAA
Abscisic stress-ripening protein 1 F	AAAGGCTCTTGTTTGTGG
Abscisic stress-ripening protein 1 R	GTTCTGAAAGTATGGGAAT
Glycine-rich RNA-binding protein 2 F	GTGAATGGCTGGTTGATGGA
Glycine-rich RNA-binding protein 2 R	CGCACAGGTTGCAGGAAAGA
Cysteine protease RD19A OS F	AGGAAGTTAAGGCGAATA
Cysteine protease RD20A OS R	TGACCCGATACACTTACAC
DNA mismatch repair protein F	AGGTTTGGCTGATTCTCC
DNA mismatch repair protein R	AATAATCTCACCCTCACCAT
Malate synthase F	AAAGGGTATTGTTATGAAGC
Malate synthase R	GAACTGAAATGCGTGGTG
Transcriptional activator F	TGCCGTAATGTCTTCCTA
Transcriptional activator R	ATCCCAATTCATATCCTTCA
Glycine-rich RNA-binding protein 5 F	CCCCTCTATTGCCCACTT
Glycine-rich RNA-binding protein 5 R	TCCCTTCCCTCTTCATCC
